# Supplementary material for: Sensing Apps and Public Data Sets for Digital Phenotyping of Mental Health: Systematic Review
Source: J Med Internet Res. 2022 Feb 17;24(2):e28735. doi: 10.2196/28735 (PMC8895287; doi:10.2196/28735)
Supplement: Multimedia Appendix 1 [file jmir_v24i2e28735_app1.xlsx]

## Sheet: Info
Multimedia Appendix 1: List of 20 data set repositories.
Journal	Journal of Medical Internet Research
Title	Sensing Apps and Public Data Sets for Digital Phenotyping of Mental Health: Systematic Review
Authors	Jean P. M. Marques, Ivan R. Moura, Pepijn Van de Ven, Davi Viana, Francisco J. S. Silva, Luciano R. Coutinho, Silmar Teixeira, Joel J. P. C. Rodrigues, Ariel Soares Teles
Corresponding author	Ariel Soares Teles
Affiliation	Federal Institute of Maranhão, Brazil
Email address	ariel.teles@ifma.edu.br

## Sheet: Dataset Repositories
Name	URL	Search string	Results	Selected datasets
Google Dataset Search	https://datasetsearch.research.google.com/	"mental health" OR "digital phenotyping"	400	0
Kaggle	https://www.kaggle.com/	"mental health" OR "digital phenotyping"	91	2
Zenodo	https://zenodo.org/	"mental health" OR "digital phenotyping"	83	5
Microsoft Research Open Data	https://msropendata.com/	"mental health" OR "digital phenotyping"	0	0
UCI	https://archive.ics.uci.edu/ml/datasets.php	"mental health" OR "digital phenotyping"	0	0
Data Hub	https://datahub.io/search	"mental health" OR "digital phenotyping"	0	0
Open Neuro	https://openneuro.org/	"mental health" OR "digital phenotyping"	2	0
LionBridge	https://lionbridge.ai/datasets/	"mental health" OR "digital phenotyping"	0	0
Health Data USA	https://healthdata.gov/search/type/dataset	"mental health" OR "digital phenotyping"	209	0
Harvard	https://dataverse.harvard.edu/	"mental health" OR "digital phenotyping"	1139	0
Data Catalog Dataset USA	https://catalog.data.gov/dataset	"mental health" OR "digital phenotyping"	347	0
Figshare	https://figshare.com/search?q=%22digital%20phenotyping%22&searchMode=1&types=3	"mental health" OR "digital phenotyping"	196	1
WHO	https://apps.who.int/gho/data/node.main.MENTALHEALTH?lang=en	Search not required	8	0
Registry of Research Data Repositories	https://www.re3data.org/	"mental health" OR "digital phenotyping"	25	0
IEEE DataPort	https://ieee-dataport.org/datasets	"mental health" OR "digital phenotyping"	0	0
Data Medicare Gov	https://data.medicare.gov/data	"mental health" OR "digital phenotyping"	0	0
[Journal] Data in Brief	https://www.journals.elsevier.com/data-in-brief	"mental health" OR "digital phenotyping"	39	0
[Journal] Data	https://www.mdpi.com/journal/data	"mental health" OR "digital phenotyping"	3	0
[Journal] Nature Scientific Data	https://www.nature.com/sdata/	"mental health" OR "digital phenotyping"	10	0
GitHub	https://github.com/search?q=mental+health+dataset	mental health dataset	29	0
		Total	2581	8
